# Supplementary material for: Adsorption Characteristics of Dimethylated Arsenicals on Iron Oxide–Modified Rice Husk Biochar
Source: Toxics. 2022 Nov 17;10(11):703. doi: 10.3390/toxics10110703 (PMC9692524; doi:10.3390/toxics10110703)
Supplement: Supplementary file 1 [file toxics-10-00703-s001.zip]

Archive with 1 entries (1 files):
- toxics-1969921-supplementary.pdf
